# Supplementary material for: Oral Delivery of Avocado Peel Extract Using Albumin Nanocarriers to Modulate Cholesterol Absorption
Source: Pharmaceutics. 2025 Aug 15;17(8):1061. doi: 10.3390/pharmaceutics17081061 (PMC12389412; doi:10.3390/pharmaceutics17081061)
Supplement: Supplementary file 1 [file pharmaceutics-17-01061-s001.zip]

Archive with 1 entries (1 files):
- pharmaceutics-3799474-SI.pdf
